# Supplementary material for: Competitive outcome of multiple infections in a behavior‐manipulating virus/wasp interaction
Source: Ecol Evol. 2015 Dec 5;5(24):5934–45. doi: 10.1002/ece3.1749 (PMC4717342; doi:10.1002/ece3.1749)
Supplement: Supplementary file 1 — Appendix S1. R script used for the modelization of vertical transmission of the coinfection. [file ECE3-5-5934-s001.txt]

#######################################################################################
#######################################################################################
# modelization of vertical transmission under the assumption that transmission of both strains is independent
#######################################################################################
#######################################################################################


#######################################################################################
# observed distribution after four generations of vertical transmission (starting from 40 coinfected females)
obs=c(6, 11, 12, 11)

#######################################################################################
# probability of vertical transmission of each strain in single infection
P1=0.95
P2=0.95
#######################################################################################

#######################################################################################
# matrix of transition
#######################################################################################

a=c(1,0,0,0)
b=c(1-P1, P1, 0,0)
c=c(1-P2, 0, P2,0)
d=c((1-P1)*(1-P2), P1*(1-P2), P2*(1-P1), P1*P2)
M=rbind(a, b,c,d)

#######################################################################################
# initial conditions (coinfected)
#######################################################################################
d_0=c(0,0,0,1)

#######################################################################################
# mean expected distribution after n generations 
#######################################################################################

n=4
d_t=d_0
for (i in 1:n) {
	d_next= d_t %*% M
	d_t=d_next
}
mean_expected_distribution=d_t

#######################################################################################
# one given distribution after n generations starting from initial condition (one realization with noise)
#######################################################################################

markov_one_realization=function(n=4, M=M, d_t=d_0){
	d_t=d_0
	M_realization=matrix(nrow=4, ncol=4)
	for (i in 1:n) {
		# random binomal realization
		for (i in 1:4){
			M_realization[i,]=rmultinom(1,1, prob=M[i,])
		}
	d_next= d_t %*% M_realization
	d_t=d_next
	}
	return(d_t)
}

#######################################################################################
# run 40 times the random process (corresponding to the 40 isofemale lines initially coinfected)
#######################################################################################

one_simulation_for_40_indivuals=function(N=40){
liste=replicate(N, expr= markov_one_realization(n=4, M=M, d_t=d_0), simplify=FALSE)
one_simul_result=apply(do.call(rbind.data.frame, liste), MARGIN=2, sum)
return(one_simul_result)
}

#######################################################################################
# Compute the expected distribution on r simulations
#######################################################################################

r=1000
liste2=replicate(n=r, expr=one_simulation_for_40_indivuals(N=40), simplify=FALSE)
simulation_results=do.call(rbind.data.frame, liste2)

uninf=as.randtest(sim=simulation_results[,1], obs=obs[1], alter="two-sided")
V1=as.randtest(sim=simulation_results[,2], obs=obs[2], alter="two-sided")
V2=as.randtest(sim=simulation_results[,3], obs=obs[3], alter="two-sided")
V1V2=as.randtest(sim=simulation_results[,4], obs=obs[4], alter="two-sided")
